# Supplementary material for: An albumin-based tumor-targeted oxaliplatin prodrug with distinctly improved anticancer activity in vivo
Source: Chem Sci. 2016 Dec 15;8(3):2241–50. doi: 10.1039/c6sc03862j (PMC5409245; doi:10.1039/c6sc03862j)
Supplement: Supplementary file 2 [file SC-008-C6SC03862J-s002.cif]

# Electronic Supplementary Material (ESI) for Chemical Science.
# This journal is © The Royal Society of Chemistry 2016

####################################################################### 
# 
# This file contains crystal structure data downloaded from the 
# Cambridge Structural Database (CSD) hosted by the Cambridge 
# Crystallographic Data Centre (CCDC).
# 
# Full information about CCDC data access policies and citation 
# guidelines are available at http://www.ccdc.cam.ac.uk/access/V1 
# 
# Audit and citation data items may have been added by the CCDC. 
# Please retain this information to preserve the provenance of 
# this file and to allow appropriate attribution of the data. 
# 
#######################################################################

data_joma206_p21c
_database_code_depnum_ccdc_archive 'CCDC 1499561'
_audit_update_record             
;
2016-08-17 deposited with the CCDC.
2016-12-02 downloaded from the CCDC.
;
_audit_creation_date             2016-08-17
_audit_creation_method           
;
Olex2 1.2
(compiled 2016.02.19 svn.r3266 for OlexSys, GUI svn.r5155)
;
_shelxl_version_number           2013-3
_chemical_name_common            ?
_chemical_name_systematic        
(OC-6-44)-Diamminedichloridomethoxido[2-(2,5-dioxo-2,5-dihydro-1H-pyrrol-1-yl)ethylcarbamato]platinum(IV)
_chemical_formula_moiety         'C8 H16 Cl2 N4 O5 Pt'
_chemical_formula_sum            'C8 H16 Cl2 N4 O5 Pt'
_chemical_formula_weight         514.24
_chemical_melting_point          ?
loop_
_atom_type_symbol
_atom_type_description
_atom_type_scat_dispersion_real
_atom_type_scat_dispersion_imag
_atom_type_scat_source
C C 0.0033 0.0016 'International Tables Vol C Tables 4.2.6.8 and 6.1.1.4'
H H 0.0000 0.0000 'International Tables Vol C Tables 4.2.6.8 and 6.1.1.4'
Cl Cl 0.1484 0.1585 'International Tables Vol C Tables 4.2.6.8 and 6.1.1.4'
N N 0.0061 0.0033 'International Tables Vol C Tables 4.2.6.8 and 6.1.1.4'
O O 0.0106 0.0060 'International Tables Vol C Tables 4.2.6.8 and 6.1.1.4'
Pt Pt -1.7033 8.3905 'International Tables Vol C Tables 4.2.6.8 and 6.1.1.4'

_shelx_space_group_comment       
;
The symmetry employed for this shelxl refinement is uniquely defined
by the following loop, which should always be used as a source of
symmetry information in preference to the above space-group names.
They are only intended as comments.
;
_space_group_crystal_system      monoclinic
_space_group_IT_number           14
_space_group_name_H-M_alt        'P 1 21/c 1'
_space_group_name_Hall           '-P 2ybc'
loop_
_space_group_symop_operation_xyz
'x, y, z'
'-x, y+1/2, -z+1/2'
'-x, -y, -z'
'x, -y-1/2, z-1/2'

_cell_length_a                   12.2584(7)
_cell_length_b                   10.9135(6)
_cell_length_c                   21.9058(13)
_cell_angle_alpha                90
_cell_angle_beta                 104.6597(18)
_cell_angle_gamma                90
_cell_volume                     2835.2(3)
_cell_formula_units_Z            8
_cell_measurement_reflns_used    9747
_cell_measurement_temperature    100.0
_cell_measurement_theta_max      30.069
_cell_measurement_theta_min      2.231
_shelx_estimated_absorpt_T_max   0.913
_shelx_estimated_absorpt_T_min   0.611
_exptl_absorpt_coefficient_mu    10.299
_exptl_absorpt_correction_T_max  0.7460
_exptl_absorpt_correction_T_min  0.6112
_exptl_absorpt_correction_type   multi-scan
_exptl_absorpt_process_details   
;
SADABS-2012/1 (Bruker,2012) was used for absorption correction. 
wR2(int) was 0.0836 before and 0.0626 after correction. 
The Ratio of minimum to maximum transmission is 0.8193. 
The \l/2 correction factor is 0.0000.
;
_exptl_crystal_colour            'clear colourless'
_exptl_crystal_colour_lustre     clear
_exptl_crystal_colour_primary    colourless
_exptl_crystal_density_diffrn    2.409
_exptl_crystal_density_meas      ?
_exptl_crystal_density_method    ?
_exptl_crystal_description       plate
_exptl_crystal_F_000             1952
_exptl_crystal_size_max          0.053
_exptl_crystal_size_mid          0.038
_exptl_crystal_size_min          0.009
_exptl_special_details           
;
 ?
;
_exptl_transmission_factor_max   ?
_exptl_transmission_factor_min   ?
_diffrn_reflns_av_R_equivalents  0.0511
_diffrn_reflns_av_unetI/netI     0.0193
_diffrn_reflns_Laue_measured_fraction_full 0.999
_diffrn_reflns_Laue_measured_fraction_max 0.999
_diffrn_reflns_limit_h_max       14
_diffrn_reflns_limit_h_min       -14
_diffrn_reflns_limit_k_max       13
_diffrn_reflns_limit_k_min       -13
_diffrn_reflns_limit_l_max       26
_diffrn_reflns_limit_l_min       -26
_diffrn_reflns_number            89933
_diffrn_reflns_point_group_measured_fraction_full 0.999
_diffrn_reflns_point_group_measured_fraction_max 0.999
_diffrn_reflns_theta_full        25.242
_diffrn_reflns_theta_max         25.349
_diffrn_reflns_theta_min         2.099
_diffrn_ambient_temperature      100.0
_diffrn_detector_area_resol_mean ?
_diffrn_measured_fraction_theta_full 0.999
_diffrn_measured_fraction_theta_max 0.999
_diffrn_measurement_device_type  'Bruker D8-Venture'
_diffrn_measurement_method       '\f and \w scans'
_diffrn_radiation_type           MoK\a
_diffrn_radiation_wavelength     0.71073
_diffrn_source                   'INCOATEC microfocus sealed tube'
_diffrn_standards_number         0
_reflns_Friedel_coverage         0.000
_reflns_Friedel_fraction_full    .
_reflns_Friedel_fraction_max     .
_reflns_number_gt                4634
_reflns_number_total             5193
_reflns_special_details          
;
 Reflections were merged by SHELXL according to the crystal
 class for the calculation of statistics and refinement.
 
 _reflns_Friedel_fraction is defined as the number of unique
 Friedel pairs measured divided by the number that would be
 possible theoretically, ignoring centric projections and
 systematic absences.
;
_reflns_threshold_expression     'I > 2\s(I)'
_computing_cell_refinement       'APEX2 v2013.6-2'
_computing_data_collection       'APEX2 v2013.6-2'
_computing_data_reduction        'APEX2 v2013.6-2'
_computing_molecular_graphics    'Olex2 (Dolomanov et al., 2009)'
_computing_publication_material  'Olex2 (Dolomanov et al., 2009)'
_computing_structure_refinement  'XL (Sheldrick, 2008)'
_computing_structure_solution    'ShelXS (Sheldrick, 2008)'
_refine_diff_density_max         1.157
_refine_diff_density_min         -0.666
_refine_diff_density_rms         0.129
_refine_ls_extinction_coef       .
_refine_ls_extinction_method     none
_refine_ls_goodness_of_fit_ref   1.147
_refine_ls_hydrogen_treatment    constr
_refine_ls_matrix_type           full
_refine_ls_number_parameters     367
_refine_ls_number_reflns         5193
_refine_ls_number_restraints     0
_refine_ls_R_factor_all          0.0281
_refine_ls_R_factor_gt           0.0218
_refine_ls_restrained_S_all      1.147
_refine_ls_shift/su_max          0.002
_refine_ls_shift/su_mean         0.000
_refine_ls_structure_factor_coef Fsqd
_refine_ls_weighting_details     
'w=1/[\s^2^(Fo^2^)+(0.0134P)^2^+9.9013P] where P=(Fo^2^+2Fc^2^)/3'
_refine_ls_weighting_scheme      calc
_refine_ls_wR_factor_gt          0.0429
_refine_ls_wR_factor_ref         0.0443
_refine_special_details          
;
1. Fixed Uiso
 At 1.2 times of:
  All C(H) groups, All C(H,H) groups, All N(H) groups, All N(H,H,H) groups
 At 1.5 times of:
  All C(H,H,H) groups
2.a Secondary CH2 refined with riding coordinates:
 C2B(H2BA,H2BB), C3B(H3BD,H3BE), C2A(H2AA,H2AB), C3A(H3AD,H3AE)
2.b Aromatic/amide H refined with riding coordinates:
 N1B(H1B), C5B(H5B), C6B(H6B), N1A(H1A), C5A(H5A), C6A(H6A)
2.c Idealised Me refined as rotating group:
 N3B(H3BA,H3BB,H3BC), N4B(H4BA,H4BB,H4BC), C8B(H8BA,H8BB,H8BC), N3A(H3AA,H3AB,
 H3AC), N4A(H4AA,H4AB,H4AC), C8A(H8AA,H8AB,H8AC)
;
_atom_sites_solution_hydrogens   geom
_atom_sites_solution_primary     direct
_atom_sites_solution_secondary   ?
loop_
_atom_site_label
_atom_site_type_symbol
_atom_site_fract_x
_atom_site_fract_y
_atom_site_fract_z
_atom_site_U_iso_or_equiv
_atom_site_adp_type
_atom_site_occupancy
_atom_site_site_symmetry_order
_atom_site_calc_flag
_atom_site_refinement_flags_posn
_atom_site_refinement_flags_adp
_atom_site_refinement_flags_occupancy
_atom_site_disorder_assembly
_atom_site_disorder_group
Pt1B Pt 0.26391(2) 0.03610(2) 0.36332(2) 0.01018(5) Uani 1 1 d . . . . .
Cl1B Cl 0.33413(9) -0.12061(10) 0.31415(5) 0.0174(2) Uani 1 1 d . . . . .
Cl2B Cl 0.34584(9) -0.04310(10) 0.46126(5) 0.0176(2) Uani 1 1 d . . . . .
O1B O 0.1282(2) -0.0755(3) 0.36016(14) 0.0114(6) Uani 1 1 d . . . . .
O2B O 0.0048(2) 0.0792(3) 0.32704(14) 0.0129(7) Uani 1 1 d . . . . .
O3B O -0.1191(3) -0.0506(3) 0.49830(16) 0.0244(8) Uani 1 1 d . . . . .
O4B O -0.2357(3) 0.1984(3) 0.32801(16) 0.0220(8) Uani 1 1 d . . . . .
O5B O 0.3915(3) 0.1486(3) 0.36599(18) 0.0250(8) Uani 1 1 d . . . . .
N1B N -0.0547(3) -0.1121(3) 0.34329(17) 0.0131(8) Uani 1 1 d . . . . .
H1B H -0.0348 -0.1842 0.3606 0.016 Uiso 1 1 calc R . . . .
N2B N -0.1898(3) 0.0476(3) 0.40371(18) 0.0154(8) Uani 1 1 d . . . . .
N3B N 0.2014(3) 0.1779(3) 0.40515(18) 0.0137(8) Uani 1 1 d . . . . .
H3BA H 0.1266 0.1871 0.3866 0.016 Uiso 1 1 calc GR . . . .
H3BB H 0.2386 0.2481 0.4006 0.016 Uiso 1 1 calc GR . . . .
H3BC H 0.2112 0.1615 0.4469 0.016 Uiso 1 1 calc GR . . . .
N4B N 0.1962(3) 0.1085(3) 0.27510(17) 0.0159(8) Uani 1 1 d . . . . .
H4BA H 0.1467 0.0541 0.2516 0.019 Uiso 1 1 calc GR . . . .
H4BB H 0.2525 0.1238 0.2558 0.019 Uiso 1 1 calc GR . . . .
H4BC H 0.1597 0.1796 0.2788 0.019 Uiso 1 1 calc GR . . . .
C1B C 0.0264(3) -0.0292(4) 0.3429(2) 0.0132(9) Uani 1 1 d . . . . .
C2B C -0.1728(3) -0.0880(4) 0.3165(2) 0.0132(9) Uani 1 1 d . . . . .
H2BA H -0.2076 -0.1607 0.2922 0.016 Uiso 1 1 calc R . . . .
H2BB H -0.1803 -0.0184 0.2868 0.016 Uiso 1 1 calc R . . . .
C3B C -0.2373(4) -0.0580(4) 0.3658(2) 0.0176(10) Uani 1 1 d . . . . .
H3BD H -0.3172 -0.0412 0.3443 0.021 Uiso 1 1 calc R . . . .
H3BE H -0.2352 -0.1298 0.3937 0.021 Uiso 1 1 calc R . . . .
C4B C -0.1338(4) 0.0420(4) 0.4667(2) 0.0186(10) Uani 1 1 d . . . . .
C5B C -0.0983(4) 0.1692(4) 0.4859(2) 0.0233(11) Uani 1 1 d . . . . .
H5B H -0.0591 0.1947 0.5271 0.028 Uiso 1 1 calc R . . . .
C6B C -0.1302(4) 0.2411(4) 0.4361(2) 0.0213(11) Uani 1 1 d . . . . .
H6B H -0.1165 0.3267 0.4356 0.026 Uiso 1 1 calc R . . . .
C7B C -0.1909(4) 0.1671(4) 0.3812(2) 0.0158(10) Uani 1 1 d . . . . .
C8B C 0.5021(4) 0.1024(5) 0.3792(3) 0.0265(12) Uani 1 1 d . . . . .
H8BA H 0.5113 0.0528 0.3436 0.040 Uiso 1 1 calc GR . . . .
H8BB H 0.5162 0.0514 0.4173 0.040 Uiso 1 1 calc GR . . . .
H8BC H 0.5557 0.1706 0.3861 0.040 Uiso 1 1 calc GR . . . .
Pt1A Pt 0.13957(2) 0.54608(2) 0.36596(2) 0.00899(5) Uani 1 1 d . . . . .
Cl1A Cl 0.14713(9) 0.43933(9) 0.45817(5) 0.0152(2) Uani 1 1 d . . . . .
Cl2A Cl 0.01362(9) 0.40512(10) 0.30711(5) 0.0172(2) Uani 1 1 d . . . . .
O1A O 0.2657(2) 0.4329(3) 0.35495(14) 0.0130(7) Uani 1 1 d . . . . .
O2A O 0.3634(2) 0.5852(3) 0.32228(15) 0.0167(7) Uani 1 1 d . . . . .
O3A O 0.5971(3) 0.4353(3) 0.47180(16) 0.0252(8) Uani 1 1 d . . . . .
O4A O 0.6277(3) 0.6905(3) 0.31286(16) 0.0230(8) Uani 1 1 d . . . . .
O5A O 0.0146(3) 0.6532(3) 0.37543(16) 0.0207(8) Uani 1 1 d . . . . .
N1A N 0.4172(3) 0.3860(3) 0.32265(18) 0.0139(8) Uani 1 1 d . . . . .
H1A H 0.4045 0.3105 0.3332 0.017 Uiso 1 1 calc R . . . .
N2A N 0.6158(3) 0.5365(3) 0.38268(18) 0.0154(8) Uani 1 1 d . . . . .
N3A N 0.1367(3) 0.6528(3) 0.28889(17) 0.0112(8) Uani 1 1 d . . . . .
H3AA H 0.0858 0.6218 0.2547 0.013 Uiso 1 1 calc GR . . . .
H3AB H 0.2064 0.6535 0.2814 0.013 Uiso 1 1 calc GR . . . .
H3AC H 0.1166 0.7306 0.2963 0.013 Uiso 1 1 calc GR . . . .
N4A N 0.2506(3) 0.6704(3) 0.41539(17) 0.0132(8) Uani 1 1 d . . . . .
H4AA H 0.3049 0.6857 0.3947 0.016 Uiso 1 1 calc GR . . . .
H4AB H 0.2831 0.6401 0.4545 0.016 Uiso 1 1 calc GR . . . .
H4AC H 0.2136 0.7412 0.4192 0.016 Uiso 1 1 calc GR . . . .
C1A C 0.3496(3) 0.4759(4) 0.3329(2) 0.0119(9) Uani 1 1 d . . . . .
C2A C 0.5106(4) 0.4085(4) 0.2947(2) 0.0165(10) Uani 1 1 d . . . . .
H2AA H 0.4928 0.4808 0.2667 0.020 Uiso 1 1 calc R . . . .
H2AB H 0.5192 0.3372 0.2684 0.020 Uiso 1 1 calc R . . . .
C3A C 0.6221(4) 0.4309(4) 0.3433(2) 0.0176(10) Uani 1 1 d . . . . .
H3AD H 0.6422 0.3574 0.3703 0.021 Uiso 1 1 calc R . . . .
H3AE H 0.6823 0.4443 0.3212 0.021 Uiso 1 1 calc R . . . .
C4A C 0.5973(4) 0.5304(4) 0.4427(2) 0.0182(10) Uani 1 1 d . . . . .
C5A C 0.5793(4) 0.6579(4) 0.4612(2) 0.0230(11) Uani 1 1 d . . . . .
H5A H 0.5666 0.6826 0.5005 0.028 Uiso 1 1 calc R . . . .
C6A C 0.5838(4) 0.7312(4) 0.4140(2) 0.0209(11) Uani 1 1 d . . . . .
H6A H 0.5721 0.8173 0.4130 0.025 Uiso 1 1 calc R . . . .
C7A C 0.6102(4) 0.6568(4) 0.3624(2) 0.0162(10) Uani 1 1 d . . . . .
C8A C -0.0714(4) 0.6042(4) 0.4017(3) 0.0234(11) Uani 1 1 d . . . . .
H8AA H -0.1069 0.5340 0.3765 0.035 Uiso 1 1 calc GR . . . .
H8AB H -0.1284 0.6673 0.4015 0.035 Uiso 1 1 calc GR . . . .
H8AC H -0.0381 0.5777 0.4452 0.035 Uiso 1 1 calc GR . . . .

loop_
_atom_site_aniso_label
_atom_site_aniso_U_11
_atom_site_aniso_U_22
_atom_site_aniso_U_33
_atom_site_aniso_U_23
_atom_site_aniso_U_13
_atom_site_aniso_U_12
Pt1B 0.00849(9) 0.00703(8) 0.01584(10) 0.00167(7) 0.00456(7) 0.00041(6)
Cl1B 0.0187(6) 0.0122(5) 0.0258(6) -0.0003(5) 0.0134(5) 0.0019(4)
Cl2B 0.0147(5) 0.0169(5) 0.0189(6) 0.0022(5) 0.0001(4) 0.0015(4)
O1B 0.0054(15) 0.0111(15) 0.0180(17) 0.0021(12) 0.0037(13) 0.0012(11)
O2B 0.0124(15) 0.0079(15) 0.0178(18) 0.0020(13) 0.0027(13) 0.0024(12)
O3B 0.0281(19) 0.0233(19) 0.027(2) 0.0106(16) 0.0162(16) 0.0076(15)
O4B 0.0230(18) 0.0203(18) 0.022(2) 0.0039(15) 0.0048(15) 0.0084(14)
O5B 0.0119(16) 0.0103(16) 0.054(2) 0.0074(16) 0.0109(16) -0.0024(13)
N1B 0.0113(18) 0.0089(18) 0.019(2) 0.0016(16) 0.0037(16) 0.0017(15)
N2B 0.017(2) 0.0121(19) 0.020(2) -0.0003(17) 0.0093(17) 0.0012(15)
N3B 0.0135(19) 0.0088(18) 0.019(2) -0.0028(16) 0.0050(17) -0.0020(14)
N4B 0.019(2) 0.0138(19) 0.017(2) 0.0051(16) 0.0074(17) 0.0023(16)
C1B 0.009(2) 0.021(2) 0.009(2) 0.0004(19) 0.0004(18) -0.0002(18)
C2B 0.010(2) 0.011(2) 0.018(3) -0.0044(18) 0.0011(19) 0.0006(17)
C3B 0.013(2) 0.014(2) 0.027(3) -0.003(2) 0.008(2) 0.0008(18)
C4B 0.013(2) 0.026(3) 0.020(3) 0.000(2) 0.010(2) 0.005(2)
C5B 0.026(3) 0.023(3) 0.023(3) -0.006(2) 0.010(2) 0.007(2)
C6B 0.022(3) 0.013(2) 0.029(3) -0.004(2) 0.008(2) 0.0025(19)
C7B 0.013(2) 0.015(2) 0.023(3) -0.001(2) 0.011(2) 0.0040(18)
C8B 0.011(2) 0.020(3) 0.047(4) 0.006(2) 0.003(2) 0.001(2)
Pt1A 0.00926(9) 0.00693(8) 0.01181(9) 0.00080(7) 0.00459(7) 0.00016(6)
Cl1A 0.0199(6) 0.0127(5) 0.0152(6) 0.0033(4) 0.0085(5) 0.0000(4)
Cl2A 0.0163(5) 0.0141(5) 0.0198(6) 0.0011(5) 0.0022(5) -0.0064(4)
O1A 0.0096(15) 0.0100(14) 0.0222(18) 0.0029(13) 0.0093(13) 0.0021(12)
O2A 0.0133(16) 0.0088(15) 0.029(2) 0.0032(14) 0.0070(14) 0.0007(12)
O3A 0.0230(19) 0.0232(19) 0.027(2) 0.0114(16) 0.0019(16) -0.0035(15)
O4A 0.0241(19) 0.0194(18) 0.026(2) 0.0062(15) 0.0067(16) -0.0059(14)
O5A 0.0195(17) 0.0102(16) 0.038(2) 0.0094(14) 0.0185(16) 0.0059(13)
N1A 0.0123(19) 0.0072(18) 0.025(2) 0.0016(16) 0.0102(17) -0.0008(15)
N2A 0.0138(19) 0.0120(19) 0.021(2) 0.0033(16) 0.0045(16) -0.0018(15)
N3A 0.0073(18) 0.0104(18) 0.016(2) 0.0014(15) 0.0037(16) -0.0015(14)
N4A 0.018(2) 0.0102(18) 0.012(2) 0.0016(15) 0.0048(16) 0.0013(15)
C1A 0.007(2) 0.018(2) 0.010(2) 0.0004(18) -0.0012(17) -0.0028(17)
C2A 0.012(2) 0.017(2) 0.024(3) -0.003(2) 0.011(2) -0.0031(18)
C3A 0.010(2) 0.014(2) 0.030(3) 0.003(2) 0.008(2) 0.0024(17)
C4A 0.007(2) 0.022(3) 0.023(3) 0.000(2) -0.0004(19) -0.0051(19)
C5A 0.021(3) 0.025(3) 0.025(3) -0.005(2) 0.009(2) -0.008(2)
C6A 0.011(2) 0.015(2) 0.037(3) -0.002(2) 0.006(2) -0.0015(18)
C7A 0.007(2) 0.016(2) 0.024(3) 0.004(2) 0.000(2) -0.0004(17)
C8A 0.017(2) 0.021(3) 0.038(3) 0.006(2) 0.018(2) 0.007(2)

_geom_special_details            
;
 All esds (except the esd in the dihedral angle between two l.s. planes)
 are estimated using the full covariance matrix.  The cell esds are taken
 into account individually in the estimation of esds in distances, angles
 and torsion angles; correlations between esds in cell parameters are only
 used when they are defined by crystal symmetry.  An approximate (isotropic)
 treatment of cell esds is used for estimating esds involving l.s. planes.
;
loop_
_geom_bond_atom_site_label_1
_geom_bond_atom_site_label_2
_geom_bond_distance
_geom_bond_site_symmetry_2
_geom_bond_publ_flag
Pt1B Cl1B 2.3012(11) . ?
Pt1B Cl2B 2.2951(11) . ?
Pt1B O1B 2.049(3) . ?
Pt1B O5B 1.978(3) . ?
Pt1B N3B 2.043(3) . ?
Pt1B N4B 2.058(4) . ?
O1B C1B 1.310(5) . ?
O2B C1B 1.242(5) . ?
O3B C4B 1.212(6) . ?
O4B C7B 1.204(6) . ?
O5B C8B 1.406(5) . ?
N1B C1B 1.346(5) . ?
N1B C2B 1.442(5) . ?
N2B C3B 1.454(6) . ?
N2B C4B 1.379(6) . ?
N2B C7B 1.393(6) . ?
C2B C3B 1.526(6) . ?
C4B C5B 1.484(7) . ?
C5B C6B 1.319(7) . ?
C6B C7B 1.484(7) . ?
Pt1A Cl1A 2.3132(11) . ?
Pt1A Cl2A 2.3248(11) . ?
Pt1A O1A 2.040(3) . ?
Pt1A O5A 1.979(3) . ?
Pt1A N3A 2.044(3) . ?
Pt1A N4A 2.030(4) . ?
O1A C1A 1.328(5) . ?
O2A C1A 1.236(5) . ?
O3A C4A 1.218(6) . ?
O4A C7A 1.216(6) . ?
O5A C8A 1.427(5) . ?
N1A C1A 1.340(5) . ?
N1A C2A 1.449(5) . ?
N2A C3A 1.454(6) . ?
N2A C4A 1.391(6) . ?
N2A C7A 1.382(6) . ?
C2A C3A 1.525(6) . ?
C4A C5A 1.482(7) . ?
C5A C6A 1.321(7) . ?
C6A C7A 1.492(7) . ?

loop_
_geom_angle_atom_site_label_1
_geom_angle_atom_site_label_2
_geom_angle_atom_site_label_3
_geom_angle
_geom_angle_site_symmetry_1
_geom_angle_site_symmetry_3
_geom_angle_publ_flag
Cl2B Pt1B Cl1B 91.76(4) . . ?
O1B Pt1B Cl1B 86.51(8) . . ?
O1B Pt1B Cl2B 88.12(9) . . ?
O1B Pt1B N4B 93.76(13) . . ?
O5B Pt1B Cl1B 95.09(10) . . ?
O5B Pt1B Cl2B 92.90(11) . . ?
O5B Pt1B O1B 178.07(12) . . ?
O5B Pt1B N3B 84.26(14) . . ?
O5B Pt1B N4B 85.24(15) . . ?
N3B Pt1B Cl1B 178.62(11) . . ?
N3B Pt1B Cl2B 89.49(11) . . ?
N3B Pt1B O1B 94.12(13) . . ?
N3B Pt1B N4B 91.29(15) . . ?
N4B Pt1B Cl1B 87.44(11) . . ?
N4B Pt1B Cl2B 177.90(11) . . ?
C1B O1B Pt1B 119.1(3) . . ?
C8B O5B Pt1B 119.8(3) . . ?
C1B N1B C2B 122.8(4) . . ?
C4B N2B C3B 124.3(4) . . ?
C4B N2B C7B 110.8(4) . . ?
C7B N2B C3B 124.9(4) . . ?
O1B C1B N1B 112.9(4) . . ?
O2B C1B O1B 124.6(4) . . ?
O2B C1B N1B 122.5(4) . . ?
N1B C2B C3B 113.5(4) . . ?
N2B C3B C2B 111.7(4) . . ?
O3B C4B N2B 125.0(4) . . ?
O3B C4B C5B 128.9(5) . . ?
N2B C4B C5B 106.1(4) . . ?
C6B C5B C4B 108.6(5) . . ?
C5B C6B C7B 109.3(4) . . ?
O4B C7B N2B 124.7(4) . . ?
O4B C7B C6B 129.9(4) . . ?
N2B C7B C6B 105.3(4) . . ?
Cl1A Pt1A Cl2A 91.44(4) . . ?
O1A Pt1A Cl1A 86.24(9) . . ?
O1A Pt1A Cl2A 87.17(9) . . ?
O1A Pt1A N3A 95.87(13) . . ?
O5A Pt1A Cl1A 93.84(10) . . ?
O5A Pt1A Cl2A 91.49(10) . . ?
O5A Pt1A O1A 178.66(13) . . ?
O5A Pt1A N3A 84.15(13) . . ?
O5A Pt1A N4A 88.94(14) . . ?
N3A Pt1A Cl1A 175.36(10) . . ?
N3A Pt1A Cl2A 92.79(10) . . ?
N4A Pt1A Cl1A 89.86(11) . . ?
N4A Pt1A Cl2A 178.60(11) . . ?
N4A Pt1A O1A 92.40(13) . . ?
N4A Pt1A N3A 85.93(14) . . ?
C1A O1A Pt1A 120.6(3) . . ?
C8A O5A Pt1A 119.4(3) . . ?
C1A N1A C2A 122.3(4) . . ?
C4A N2A C3A 124.6(4) . . ?
C7A N2A C3A 124.7(4) . . ?
C7A N2A C4A 110.1(4) . . ?
O1A C1A N1A 111.8(4) . . ?
O2A C1A O1A 124.4(4) . . ?
O2A C1A N1A 123.8(4) . . ?
N1A C2A C3A 113.4(4) . . ?
N2A C3A C2A 111.6(4) . . ?
O3A C4A N2A 124.0(4) . . ?
O3A C4A C5A 129.5(5) . . ?
N2A C4A C5A 106.6(4) . . ?
C6A C5A C4A 108.4(4) . . ?
C5A C6A C7A 108.9(4) . . ?
O4A C7A N2A 124.6(4) . . ?
O4A C7A C6A 129.3(4) . . ?
N2A C7A C6A 106.1(4) . . ?

loop_
_geom_hbond_atom_site_label_D
_geom_hbond_atom_site_label_H
_geom_hbond_atom_site_label_A
_geom_hbond_distance_DH
_geom_hbond_distance_HA
_geom_hbond_distance_DA
_geom_hbond_angle_DHA
_geom_hbond_site_symmetry_A
N1B H1B O5A 0.88 1.88 2.733(5) 164.1 1_545
N3B H3BA O2B 0.91 2.08 2.795(5) 134.4 .
N3B H3BB O1A 0.91 2.31 3.165(5) 155.9 .
N3B H3BC O3B 0.91 2.21 2.916(5) 134.3 3_556
N4B H4BA Cl2A 0.91 2.62 3.527(4) 172.7 2_545
N4B H4BB O4A 0.91 2.46 3.358(5) 167.4 2_645
N1A H1A O5B 0.88 1.93 2.804(5) 172.7 .
N3A H3AA O2B 0.91 1.91 2.806(5) 167.7 2
N3A H3AB Cl1B 0.91 2.91 3.406(4) 115.7 1_565
N3A H3AB O4B 0.91 2.56 3.139(5) 122.1 2
N3A H3AB O2A 0.91 2.05 2.788(4) 137.7 .
N3A H3AC O1B 0.91 2.52 3.365(5) 154.5 1_565
N4A H4AA Cl1B 0.91 2.83 3.510(4) 132.1 1_565
N4A H4AA O2A 0.91 2.19 2.892(5) 133.0 .
N4A H4AB O3A 0.91 2.06 2.930(5) 159.8 3_666
N4A H4AC Cl2B 0.91 2.87 3.399(4) 118.1 1_565
N4A H4AC O1B 0.91 2.47 3.238(5) 142.8 1_565

loop_
_geom_torsion_atom_site_label_1
_geom_torsion_atom_site_label_2
_geom_torsion_atom_site_label_3
_geom_torsion_atom_site_label_4
_geom_torsion
_geom_torsion_site_symmetry_1
_geom_torsion_site_symmetry_2
_geom_torsion_site_symmetry_3
_geom_torsion_site_symmetry_4
_geom_torsion_publ_flag
Pt1B O1B C1B O2B 1.2(6) . . . . ?
Pt1B O1B C1B N1B -179.6(3) . . . . ?
O3B C4B C5B C6B 178.9(5) . . . . ?
N1B C2B C3B N2B 58.1(5) . . . . ?
N2B C4B C5B C6B -1.4(5) . . . . ?
C1B N1B C2B C3B -101.9(5) . . . . ?
C2B N1B C1B O1B -169.6(4) . . . . ?
C2B N1B C1B O2B 9.6(7) . . . . ?
C3B N2B C4B O3B -1.3(7) . . . . ?
C3B N2B C4B C5B 179.0(4) . . . . ?
C3B N2B C7B O4B 3.3(7) . . . . ?
C3B N2B C7B C6B -178.3(4) . . . . ?
C4B N2B C3B C2B -111.0(5) . . . . ?
C4B N2B C7B O4B -178.7(4) . . . . ?
C4B N2B C7B C6B -0.4(5) . . . . ?
C4B C5B C6B C7B 1.2(5) . . . . ?
C5B C6B C7B O4B 177.7(5) . . . . ?
C5B C6B C7B N2B -0.5(5) . . . . ?
C7B N2B C3B C2B 66.7(5) . . . . ?
C7B N2B C4B O3B -179.2(4) . . . . ?
C7B N2B C4B C5B 1.0(5) . . . . ?
Pt1A O1A C1A O2A 5.8(6) . . . . ?
Pt1A O1A C1A N1A -173.3(3) . . . . ?
O3A C4A C5A C6A -178.3(5) . . . . ?
N1A C2A C3A N2A -59.9(5) . . . . ?
N2A C4A C5A C6A 1.8(5) . . . . ?
C1A N1A C2A C3A 92.7(5) . . . . ?
C2A N1A C1A O1A 175.8(4) . . . . ?
C2A N1A C1A O2A -3.2(7) . . . . ?
C3A N2A C4A O3A 8.8(7) . . . . ?
C3A N2A C4A C5A -171.3(4) . . . . ?
C3A N2A C7A O4A -12.2(7) . . . . ?
C3A N2A C7A C6A 169.9(4) . . . . ?
C4A N2A C3A C2A 98.3(5) . . . . ?
C4A N2A C7A O4A 176.8(4) . . . . ?
C4A N2A C7A C6A -1.1(5) . . . . ?
C4A C5A C6A C7A -2.5(5) . . . . ?
C5A C6A C7A O4A -175.5(5) . . . . ?
C5A C6A C7A N2A 2.3(5) . . . . ?
C7A N2A C3A C2A -71.4(5) . . . . ?
C7A N2A C4A O3A 179.8(4) . . . . ?
C7A N2A C4A C5A -0.3(5) . . . . ?

_shelx_res_file                  
;
TITL joma206_P21c in P2(1)/c
CELL 0.71073 12.2584 10.9135 21.9058 90 104.6597 90
ZERR 8 0.0007 0.0006 0.0013 0 0.0018 0
LATT 1
SYMM -X,0.5+Y,0.5-Z
SFAC C H Cl N O Pt
UNIT 64 128 16 32 40 8
EQIV $1 +X,1+Y,+Z
EQIV $2 1-X,1-Y,1-Z
EQIV $3 -X,0.5+Y,0.5-Z
EQIV $4 +X,-1+Y,+Z
EQIV $5 -X,-Y,1-Z
EQIV $6 -X,-0.5+Y,0.5-Z
EQIV $7 1-X,-0.5+Y,0.5-Z

L.S. 20
PLAN  20
SIZE 0.009 0.038 0.053
TEMP -173.15
HTAB N1A O5B
HTAB N4A O2A
HTAB N3A O2A
HTAB N3B O2B
HTAB N3B O1A
HTAB N4A Cl2B_$1
HTAB N4A O1B_$1
HTAB N4A Cl1B_$1
HTAB N3A O1B_$1
HTAB N3A Cl1B_$1
HTAB N4A O3A_$2
HTAB N3A O4B_$3
HTAB N3A O2B_$3
HTAB N1B O5A_$4
HTAB N3B O3B_$5
HTAB N4B Cl2A_$6
HTAB N4B O4A_$7
LIST 6
BOND
CONF
HTAB
fmap 2
acta
SHEL 999 0.83
OMIT -1 6 4
REM <olex2.extras>
REM <HklSrc "%.\\joma206_P21c.hkl">
REM </olex2.extras>

WGHT    0.013400    9.901300
FVAR       0.03961
PT1B  6    0.263912    0.036101    0.363324    11.00000    0.00849    0.00703 =
         0.01584    0.00167    0.00456    0.00041
CL1B  3    0.334128   -0.120611    0.314148    11.00000    0.01866    0.01215 =
         0.02575   -0.00032    0.01343    0.00192
CL2B  3    0.345840   -0.043096    0.461256    11.00000    0.01472    0.01690 =
         0.01888    0.00218    0.00014    0.00147
O1B   5    0.128198   -0.075493    0.360157    11.00000    0.00538    0.01112 =
         0.01802    0.00214    0.00365    0.00119
O2B   5    0.004783    0.079183    0.327036    11.00000    0.01238    0.00787 =
         0.01783    0.00196    0.00267    0.00236
O3B   5   -0.119052   -0.050576    0.498302    11.00000    0.02808    0.02326 =
         0.02673    0.01059    0.01618    0.00759
O4B   5   -0.235705    0.198418    0.328014    11.00000    0.02301    0.02027 =
         0.02209    0.00393    0.00476    0.00837
O5B   5    0.391484    0.148647    0.365993    11.00000    0.01192    0.01035 =
         0.05412    0.00742    0.01090   -0.00244
N1B   4   -0.054685   -0.112148    0.343289    11.00000    0.01129    0.00890 =
         0.01897    0.00158    0.00373    0.00173
AFIX  43
H1B   2   -0.034776   -0.184186    0.360584    11.00000   -1.20000
AFIX   0
N2B   4   -0.189783    0.047605    0.403706    11.00000    0.01651    0.01208 =
         0.02023   -0.00034    0.00934    0.00119
N3B   4    0.201408    0.177858    0.405145    11.00000    0.01354    0.00879 =
         0.01915   -0.00282    0.00497   -0.00205
AFIX 137
H3BA  2    0.126591    0.187115    0.386562    11.00000   -1.20000
H3BB  2    0.238581    0.248082    0.400577    11.00000   -1.20000
H3BC  2    0.211217    0.161508    0.446922    11.00000   -1.20000
AFIX   0
N4B   4    0.196240    0.108508    0.275097    11.00000    0.01853    0.01384 =
         0.01698    0.00512    0.00745    0.00233
AFIX 137
H4BA  2    0.146665    0.054123    0.251607    11.00000   -1.20000
H4BB  2    0.252460    0.123822    0.255836    11.00000   -1.20000
H4BC  2    0.159675    0.179594    0.278841    11.00000   -1.20000
AFIX   0
C1B   1    0.026396   -0.029188    0.342929    11.00000    0.00917    0.02073 =
         0.00874    0.00042    0.00041   -0.00016
C2B   1   -0.172818   -0.087999    0.316531    11.00000    0.00967    0.01073 =
         0.01797   -0.00444    0.00110    0.00056
AFIX  23
H2BA  2   -0.207574   -0.160679    0.292185    11.00000   -1.20000
H2BB  2   -0.180255   -0.018425    0.286758    11.00000   -1.20000
AFIX   0
C3B   1   -0.237314   -0.058004    0.365776    11.00000    0.01313    0.01419 =
         0.02713   -0.00271    0.00815    0.00082
AFIX  23
H3BD  2   -0.317160   -0.041212    0.344274    11.00000   -1.20000
H3BE  2   -0.235239   -0.129762    0.393695    11.00000   -1.20000
AFIX   0
C4B   1   -0.133806    0.041991    0.466737    11.00000    0.01318    0.02633 =
         0.01957   -0.00005    0.01016    0.00487
C5B   1   -0.098290    0.169225    0.485873    11.00000    0.02570    0.02299 =
         0.02315   -0.00602    0.00966    0.00669
AFIX  43
H5B   2   -0.059124    0.194685    0.527061    11.00000   -1.20000
AFIX   0
C6B   1   -0.130200    0.241074    0.436124    11.00000    0.02220    0.01327 =
         0.02926   -0.00445    0.00810    0.00248
AFIX  43
H6B   2   -0.116482    0.326689    0.435565    11.00000   -1.20000
AFIX   0
C7B   1   -0.190913    0.167068    0.381162    11.00000    0.01309    0.01477 =
         0.02295   -0.00058    0.01080    0.00402
C8B   1    0.502058    0.102355    0.379241    11.00000    0.01054    0.01964 =
         0.04685    0.00586    0.00251    0.00125
AFIX 137
H8BA  2    0.511267    0.052771    0.343582    11.00000   -1.50000
H8BB  2    0.516223    0.051426    0.417287    11.00000   -1.50000
H8BC  2    0.555739    0.170607    0.386088    11.00000   -1.50000
AFIX   0

PT1A  6    0.139570    0.546078    0.365961    11.00000    0.00926    0.00693 =
         0.01181    0.00080    0.00459    0.00016
CL1A  3    0.147134    0.439330    0.458170    11.00000    0.01991    0.01267 =
         0.01521    0.00328    0.00846   -0.00002
CL2A  3    0.013621    0.405118    0.307109    11.00000    0.01626    0.01415 =
         0.01980    0.00108    0.00221   -0.00645
O1A   5    0.265663    0.432949    0.354946    11.00000    0.00962    0.01000 =
         0.02219    0.00287    0.00926    0.00215
O2A   5    0.363394    0.585206    0.322276    11.00000    0.01331    0.00880 =
         0.02881    0.00320    0.00703    0.00072
O3A   5    0.597142    0.435330    0.471799    11.00000    0.02302    0.02316 =
         0.02697    0.01140    0.00191   -0.00352
O4A   5    0.627667    0.690459    0.312863    11.00000    0.02410    0.01937 =
         0.02573    0.00622    0.00673   -0.00588
O5A   5    0.014582    0.653207    0.375433    11.00000    0.01947    0.01018 =
         0.03846    0.00940    0.01852    0.00586
N1A   4    0.417224    0.385967    0.322651    11.00000    0.01230    0.00722 =
         0.02514    0.00162    0.01020   -0.00078
AFIX  43
H1A   2    0.404468    0.310526    0.333234    11.00000   -1.20000
AFIX   0
N2A   4    0.615765    0.536550    0.382682    11.00000    0.01380    0.01203 =
         0.02058    0.00333    0.00453   -0.00184
N3A   4    0.136678    0.652761    0.288889    11.00000    0.00728    0.01042 =
         0.01616    0.00143    0.00368   -0.00152
AFIX 137
H3AA  2    0.085809    0.621764    0.254689    11.00000   -1.20000
H3AB  2    0.206369    0.653461    0.281378    11.00000   -1.20000
H3AC  2    0.116569    0.730559    0.296283    11.00000   -1.20000
AFIX   0
N4A   4    0.250593    0.670417    0.415394    11.00000    0.01776    0.01017 =
         0.01224    0.00160    0.00485    0.00130
AFIX 137
H4AA  2    0.304874    0.685731    0.394728    11.00000   -1.20000
H4AB  2    0.283100    0.640077    0.454458    11.00000   -1.20000
H4AC  2    0.213578    0.741185    0.419158    11.00000   -1.20000
AFIX   0
C1A   1    0.349634    0.475874    0.332935    11.00000    0.00678    0.01760 =
         0.00969    0.00037   -0.00117   -0.00277
C2A   1    0.510595    0.408538    0.294719    11.00000    0.01212    0.01654 =
         0.02416   -0.00281    0.01064   -0.00305
AFIX  23
H2AA  2    0.492766    0.480839    0.266663    11.00000   -1.20000
H2AB  2    0.519159    0.337208    0.268398    11.00000   -1.20000
AFIX   0
C3A   1    0.622117    0.430896    0.343291    11.00000    0.00989    0.01417 =
         0.03044    0.00321    0.00836    0.00240
AFIX  23
H3AD  2    0.642189    0.357392    0.370287    11.00000   -1.20000
H3AE  2    0.682319    0.444339    0.321233    11.00000   -1.20000
AFIX   0
C4A   1    0.597260    0.530355    0.442673    11.00000    0.00722    0.02186 =
         0.02315   -0.00021   -0.00041   -0.00507
C5A   1    0.579261    0.657868    0.461242    11.00000    0.02055    0.02520 =
         0.02489   -0.00461    0.00902   -0.00752
AFIX  43
H5A   2    0.566613    0.682625    0.500460    11.00000   -1.20000
AFIX   0
C6A   1    0.583794    0.731235    0.414005    11.00000    0.01084    0.01519 =
         0.03687   -0.00184    0.00647   -0.00155
AFIX  43
H6A   2    0.572138    0.817346    0.413023    11.00000   -1.20000
AFIX   0
C7A   1    0.610205    0.656819    0.362439    11.00000    0.00651    0.01604 =
         0.02413    0.00360    0.00035   -0.00044
C8A   1   -0.071448    0.604225    0.401705    11.00000    0.01690    0.02149 =
         0.03781    0.00637    0.01780    0.00663
AFIX 137
H8AA  2   -0.106910    0.533977    0.376484    11.00000   -1.50000
H8AB  2   -0.128412    0.667334    0.401500    11.00000   -1.50000
H8AC  2   -0.038105    0.577726    0.445173    11.00000   -1.50000
AFIX   0
HKLF 4

REM  joma206_P21c in P2(1)/c
REM R1 =  0.0218 for    4634 Fo > 4sig(Fo)  and  0.0281 for all    5193 data
REM    367 parameters refined using      0 restraints

END

WGHT      0.0134      9.9015

REM Instructions for potential hydrogen bonds
HTAB N1B O5A_$4
HTAB N3B O2B
HTAB N3B O1A
HTAB N3B O3B_$5
HTAB N4B Cl2A_$6
HTAB N4B O4A_$7
HTAB C2B N3A_$6
EQIV $8 -x, -y+1, -z+1
HTAB C5B O5A_$8
HTAB C8B Cl2B
EQIV $9 -x+1, -y, -z+1
HTAB C8B Cl2B_$9
HTAB N1A O5B
HTAB N3A O2B_$3
HTAB N3A Cl1B_$1
HTAB N3A O4B_$3
HTAB N3A O2A
HTAB N3A O1B_$1
HTAB N4A Cl1B_$1
HTAB N4A O2A
HTAB N4A O3A_$2
HTAB N4A Cl2B_$1
HTAB N4A O1B_$1
EQIV $10 -x+1, y+1/2, -z+1/2
HTAB C2A Cl1B_$10
EQIV $11 x+1, y, z
HTAB C3A O4B_$11
HTAB C5A O3A_$2
HTAB C8A Cl2A
HTAB C8A Cl1A
HTAB C8A Cl1A_$8

REM Highest difference peak  1.157,  deepest hole -0.666,  1-sigma level  0.129
Q1    1   0.2913  0.0252  0.4119  11.00000  0.05    1.16
Q2    1   0.1582  0.5475  0.4118  11.00000  0.05    1.12
Q3    1   0.2998  0.0934  0.3884  11.00000  0.05    1.01
Q4    1   0.1253  0.5608  0.3187  11.00000  0.05    0.94
Q5    1   0.2077  0.0718  0.3191  11.00000  0.05    0.89
Q6    1   0.2787  0.0347  0.3236  11.00000  0.05    0.82
Q7    1   0.0708  0.4746  0.3283  11.00000  0.05    0.78
Q8    1   0.1040  0.6124  0.3700  11.00000  0.05    0.74
Q9    1   0.1353  0.7149  0.3690  11.00000  0.05    0.67
Q10   1   0.2168  0.0922  0.3579  11.00000  0.05    0.65
Q11   1   0.1903  0.6215  0.4037  11.00000  0.05    0.62
Q12   1   0.2619  0.1964  0.3588  11.00000  0.05    0.59
Q13   1   0.3041 -0.1499  0.3511  11.00000  0.05    0.57
Q14   1   0.2239 -0.1337  0.3667  11.00000  0.05    0.57
Q15   1   0.0952  0.5027  0.3708  11.00000  0.05    0.56
Q16   1   0.4336  0.5152  0.3726  11.00000  0.05    0.56
Q17   1   0.3055 -0.0763  0.3572  11.00000  0.05    0.55
Q18   1   0.3472 -0.0851  0.4217  11.00000  0.05    0.55
Q19   1   0.2648  0.0246  0.4567  11.00000  0.05    0.53
Q20   1   0.1519  0.4301  0.3704  11.00000  0.05    0.51
;
_shelx_res_checksum              51968
####################################################################### 
# 
# This file contains crystal structure data downloaded from the 
# Cambridge Structural Database (CSD) hosted by the Cambridge 
# Crystallographic Data Centre (CCDC).
# 
# Full information about CCDC data access policies and citation 
# guidelines are available at http://www.ccdc.cam.ac.uk/access/V1 
# 
# Audit and citation data items may have been added by the CCDC. 
# Please retain this information to preserve the provenance of 
# this file and to allow appropriate attribution of the data. 
# 
#######################################################################

data_joma239p1_c2c
_database_code_depnum_ccdc_archive 'CCDC 1499562'
_audit_update_record             
;
2016-08-17 deposited with the CCDC.
2016-12-02 downloaded from the CCDC.
;
# start Validation Reply Form
_vrf_PLAT971_joma239p1_c2c       
;
PROBLEM: Check Calcd Residual Density  0.91A From     Pt1       2.84 eA-3
RESPONSE: q-peak could not corrected with sadabs, but close to Pt
;
_vrf_PLAT971_joma239p1_c2c_2     
;
PROBLEM: Check Calcd Residual Density  0.92A From     Pt1       2.70 eA-3
RESPONSE: q-peak could not corrected with sadabs, but close to Pt
;
# Added during the CSD deposition process: Wednesday 17 August 2016 01:45 PM
# end Validation Reply Form

_audit_creation_date             2016-08-17
_audit_creation_method           
;
Olex2 1.2
(compiled 2016.02.19 svn.r3266 for OlexSys, GUI svn.r5155)
;
_shelxl_version_number           2013-3
_chemical_name_common            ?
_chemical_name_systematic        
(OC-6-44)-Acetatodiamminedichlorido[2-(2,5-dioxopyrrolidin-1-yl)ethyl)carbamato]platinum(IV)
_chemical_formula_moiety         'C9 H18 Cl2 N4 O6 Pt, H2 O'
_chemical_formula_sum            'C9 H20 Cl2 N4 O7 Pt'
_chemical_formula_weight         562.28
_chemical_melting_point          ?
loop_
_atom_type_symbol
_atom_type_description
_atom_type_scat_dispersion_real
_atom_type_scat_dispersion_imag
_atom_type_scat_source
C C 0.0033 0.0016 'International Tables Vol C Tables 4.2.6.8 and 6.1.1.4'
H H 0.0000 0.0000 'International Tables Vol C Tables 4.2.6.8 and 6.1.1.4'
Cl Cl 0.1484 0.1585 'International Tables Vol C Tables 4.2.6.8 and 6.1.1.4'
N N 0.0061 0.0033 'International Tables Vol C Tables 4.2.6.8 and 6.1.1.4'
O O 0.0106 0.0060 'International Tables Vol C Tables 4.2.6.8 and 6.1.1.4'
Pt Pt -1.7033 8.3905 'International Tables Vol C Tables 4.2.6.8 and 6.1.1.4'

_shelx_space_group_comment       
;
The symmetry employed for this shelxl refinement is uniquely defined
by the following loop, which should always be used as a source of
symmetry information in preference to the above space-group names.
They are only intended as comments.
;
_space_group_crystal_system      monoclinic
_space_group_IT_number           15
_space_group_name_H-M_alt        'C 1 2/c 1'
_space_group_name_Hall           '-C 2yc'
loop_
_space_group_symop_operation_xyz
'x, y, z'
'-x, y, -z+1/2'
'x+1/2, y+1/2, z'
'-x+1/2, y+1/2, -z+1/2'
'-x, -y, -z'
'x, -y, z-1/2'
'-x+1/2, -y+1/2, -z'
'x+1/2, -y+1/2, z-1/2'

_cell_length_a                   27.345(5)
_cell_length_b                   10.1753(11)
_cell_length_c                   12.3345(13)
_cell_angle_alpha                90
_cell_angle_beta                 101.328(5)
_cell_angle_gamma                90
_cell_volume                     3365.1(8)
_cell_formula_units_Z            8
_cell_measurement_reflns_used    9782
_cell_measurement_temperature    100.0
_cell_measurement_theta_max      25.416
_cell_measurement_theta_min      2.630
_shelx_estimated_absorpt_T_max   0.454
_shelx_estimated_absorpt_T_min   0.213
_exptl_absorpt_coefficient_mu    8.696
_exptl_absorpt_correction_T_max  0.7452
_exptl_absorpt_correction_T_min  0.3897
_exptl_absorpt_correction_type   multi-scan
_exptl_absorpt_process_details   
;
SADABS-2012/1 (Bruker,2012) was used for absorption correction.
wR2(int) was 0.1307 before and 0.0669 after correction.
The Ratio of minimum to maximum transmission is 0.5229.
The \l/2 correction factor is 0.0015.
;
_exptl_crystal_colour            'clear colourless'
_exptl_crystal_colour_lustre     clear
_exptl_crystal_colour_primary    colourless
_exptl_crystal_density_diffrn    2.220
_exptl_crystal_density_meas      ?
_exptl_crystal_density_method    ?
_exptl_crystal_description       block
_exptl_crystal_F_000             2160
_exptl_crystal_size_max          0.258
_exptl_crystal_size_mid          0.212
_exptl_crystal_size_min          0.108
_exptl_special_details           
;
 ?
;
_exptl_transmission_factor_max   ?
_exptl_transmission_factor_min   ?
_diffrn_reflns_av_R_equivalents  0.0555
_diffrn_reflns_av_unetI/netI     0.0195
_diffrn_reflns_Laue_measured_fraction_full 0.999
_diffrn_reflns_Laue_measured_fraction_max 1.000
_diffrn_reflns_limit_h_max       32
_diffrn_reflns_limit_h_min       -32
_diffrn_reflns_limit_k_max       12
_diffrn_reflns_limit_k_min       -12
_diffrn_reflns_limit_l_max       14
_diffrn_reflns_limit_l_min       -14
_diffrn_reflns_number            44872
_diffrn_reflns_point_group_measured_fraction_full 0.999
_diffrn_reflns_point_group_measured_fraction_max 1.000
_diffrn_reflns_theta_full        25.242
_diffrn_reflns_theta_max         25.347
_diffrn_reflns_theta_min         2.141
_diffrn_ambient_temperature      100.0
_diffrn_detector_area_resol_mean ?
_diffrn_measured_fraction_theta_full 0.999
_diffrn_measured_fraction_theta_max 1.000
_diffrn_measurement_device_type  'Bruker D8 Venture'
_diffrn_measurement_method       '\f and \w scans'
_diffrn_radiation_type           MoK\a
_diffrn_radiation_wavelength     0.71073
_diffrn_source                   'INCOATEC microfocus sealed tube'
_diffrn_special_details          ?
_diffrn_standards_number         0
_reflns_Friedel_coverage         0.000
_reflns_Friedel_fraction_full    .
_reflns_Friedel_fraction_max     .
_reflns_number_gt                2858
_reflns_number_total             3089
_reflns_special_details          
;
 Reflections were merged by SHELXL according to the crystal
 class for the calculation of statistics and refinement.
 
 _reflns_Friedel_fraction is defined as the number of unique
 Friedel pairs measured divided by the number that would be
 possible theoretically, ignoring centric projections and
 systematic absences.
;
_reflns_threshold_expression     'I > 2\s(I)'
_computing_cell_refinement       'APEX2 v2013.6-2'
_computing_data_collection       'APEX2 v2013.6-2'
_computing_data_reduction        'APEX2 v2013.6-2'
_computing_molecular_graphics    'Olex2 (Dolomanov et al., 2009)'
_computing_publication_material  'Olex2 (Dolomanov et al., 2009)'
_computing_structure_refinement  'XL (Sheldrick, 2008)'
_computing_structure_solution    'XS (Sheldrick, 2008)'
_refine_diff_density_max         2.374
_refine_diff_density_min         -1.280
_refine_diff_density_rms         0.157
_refine_ls_extinction_coef       .
_refine_ls_extinction_method     none
_refine_ls_goodness_of_fit_ref   1.089
_refine_ls_hydrogen_treatment    constr
_refine_ls_matrix_type           full
_refine_ls_number_parameters     214
_refine_ls_number_reflns         3089
_refine_ls_number_restraints     0
_refine_ls_R_factor_all          0.0263
_refine_ls_R_factor_gt           0.0241
_refine_ls_restrained_S_all      1.089
_refine_ls_shift/su_max          0.002
_refine_ls_shift/su_mean         0.000
_refine_ls_structure_factor_coef Fsqd
_refine_ls_weighting_details     
'w=1/[\s^2^(Fo^2^)+(0.0368P)^2^+20.9744P] where P=(Fo^2^+2Fc^2^)/3'
_refine_ls_weighting_scheme      calc
_refine_ls_wR_factor_gt          0.0638
_refine_ls_wR_factor_ref         0.0670
_refine_special_details          
;
1. Fixed Uiso
 At 1.2 times of:
  All C(H,H) groups, All N(H) groups, All N(H,H,H) groups
 At 1.5 times of:
  All C(H,H,H) groups, All O(H,H) groups
2.a Free rotating group:
 O7(H7A,H7B)
2.b Secondary CH2 refined with riding coordinates:
 C2(H2A,H2B), C3(H3D,H3E), C5(H5A,H5B), C6(H6A,H6B)
2.c Aromatic/amide H refined with riding coordinates:
 N1(H1)
2.d Idealised Me refined as rotating group:
 N3(H3A,H3B,H3C), N4(H4A,H4B,H4C), C9(H9A,H9B,H9C)
;
_atom_sites_solution_hydrogens   geom
_atom_sites_solution_primary     direct
_atom_sites_solution_secondary   ?
loop_
_atom_site_label
_atom_site_type_symbol
_atom_site_fract_x
_atom_site_fract_y
_atom_site_fract_z
_atom_site_U_iso_or_equiv
_atom_site_adp_type
_atom_site_occupancy
_atom_site_site_symmetry_order
_atom_site_calc_flag
_atom_site_refinement_flags_posn
_atom_site_refinement_flags_adp
_atom_site_refinement_flags_occupancy
_atom_site_disorder_assembly
_atom_site_disorder_group
Pt1 Pt 0.19834(2) 0.99765(2) 0.28515(2) 0.00785(8) Uani 1 1 d . . . . .
Cl1 Cl 0.19606(3) 1.18591(8) 0.17557(7) 0.01387(19) Uani 1 1 d . . . . .
Cl2 Cl 0.16391(3) 1.11213(9) 0.41474(7) 0.01602(19) Uani 1 1 d . . . . .
O1 O 0.26888(9) 1.0464(3) 0.3555(2) 0.0152(5) Uani 1 1 d . . . . .
O2 O 0.27202(9) 0.9405(3) 0.52011(19) 0.0143(5) Uani 1 1 d . . . . .
O3 O 0.41153(12) 0.7324(3) 0.6273(2) 0.0307(7) Uani 1 1 d . . . . .
O4 O 0.45484(14) 1.0143(3) 0.3762(3) 0.0246(8) Uani 1 1 d . . . . .
O5 O 0.12775(10) 0.9620(3) 0.2077(2) 0.0135(5) Uani 1 1 d . . . . .
O6 O 0.14317(10) 0.7543(2) 0.1627(2) 0.0170(5) Uani 1 1 d . . . . .
N1 N 0.33892(12) 1.0488(3) 0.4813(3) 0.0164(6) Uani 1 1 d . . . . .
H1 H 0.3520 1.0889 0.4305 0.020 Uiso 1 1 calc R . . . .
N2 N 0.43083(12) 0.8963(3) 0.5158(3) 0.0157(7) Uani 1 1 d . . . . .
N3 N 0.19561(12) 0.8322(3) 0.3767(2) 0.0138(6) Uani 1 1 d . . . . .
H3A H 0.2084 0.7633 0.3443 0.017 Uiso 1 1 calc GR . . . .
H3B H 0.1634 0.8147 0.3809 0.017 Uiso 1 1 calc GR . . . .
H3C H 0.2139 0.8445 0.4460 0.017 Uiso 1 1 calc GR . . . .
N4 N 0.23091(12) 0.8994(3) 0.1733(2) 0.0141(6) Uani 1 1 d . . . . .
H4A H 0.2406 0.9580 0.1259 0.017 Uiso 1 1 calc GR . . . .
H4B H 0.2086 0.8419 0.1346 0.017 Uiso 1 1 calc GR . . . .
H4C H 0.2580 0.8547 0.2097 0.017 Uiso 1 1 calc GR . . . .
C1 C 0.29162(18) 1.0080(3) 0.4556(3) 0.0107(9) Uani 1 1 d . . . . .
C2 C 0.36924(16) 1.0289(4) 0.5904(3) 0.0154(8) Uani 1 1 d . . . . .
H2A H 0.3565 0.9517 0.6251 0.018 Uiso 1 1 calc R . . . .
H2B H 0.3662 1.1066 0.6368 0.018 Uiso 1 1 calc R . . . .
C3 C 0.42342(16) 1.0073(3) 0.5869(4) 0.0134(9) Uani 1 1 d . . . . .
H3D H 0.4371 1.0881 0.5593 0.016 Uiso 1 1 calc R . . . .
H3E H 0.4422 0.9907 0.6628 0.016 Uiso 1 1 calc R . . . .
C4 C 0.42460(14) 0.7672(4) 0.5418(3) 0.0189(8) Uani 1 1 d . . . . .
C5 C 0.43601(16) 0.6809(4) 0.4523(4) 0.0263(10) Uani 1 1 d . . . . .
H5A H 0.4070 0.6251 0.4213 0.032 Uiso 1 1 calc R . . . .
H5B H 0.4650 0.6237 0.4805 0.032 Uiso 1 1 calc R . . . .
C6 C 0.44776(17) 0.7761(4) 0.3650(4) 0.0271(9) Uani 1 1 d . . . . .
H6A H 0.4814 0.7588 0.3495 0.033 Uiso 1 1 calc R . . . .
H6B H 0.4229 0.7678 0.2952 0.033 Uiso 1 1 calc R . . . .
C7 C 0.44548(14) 0.9108(4) 0.4145(3) 0.0190(8) Uani 1 1 d . . . . .
C8 C 0.11484(14) 0.8462(4) 0.1637(3) 0.0142(7) Uani 1 1 d . . . . .
C9 C 0.06028(14) 0.8379(4) 0.1116(3) 0.0196(8) Uani 1 1 d . . . . .
H9A H 0.0558 0.8562 0.0323 0.029 Uiso 1 1 calc GR . . . .
H9B H 0.0416 0.9026 0.1461 0.029 Uiso 1 1 calc GR . . . .
H9C H 0.0479 0.7495 0.1225 0.029 Uiso 1 1 calc GR . . . .
O7 O 0.45923(13) 0.4473(5) 0.6598(3) 0.0464(10) Uani 1 1 d . . . . .
H7A H 0.4365 0.4184 0.6941 0.070 Uiso 1 1 d G . . . .
H7B H 0.4465 0.5077 0.6126 0.070 Uiso 1 1 d G . . . .

loop_
_atom_site_aniso_label
_atom_site_aniso_U_11
_atom_site_aniso_U_22
_atom_site_aniso_U_33
_atom_site_aniso_U_23
_atom_site_aniso_U_13
_atom_site_aniso_U_12
Pt1 0.01043(12) 0.00788(12) 0.00527(12) 0.00039(4) 0.00157(7) -0.00003(4)
Cl1 0.0186(4) 0.0108(4) 0.0114(4) 0.0024(3) 0.0010(3) -0.0013(3)
Cl2 0.0201(5) 0.0168(4) 0.0119(4) -0.0040(3) 0.0049(3) 0.0012(4)
O1 0.0146(13) 0.0202(15) 0.0101(13) 0.0041(11) 0.0009(10) -0.0040(12)
O2 0.0194(13) 0.0161(14) 0.0080(12) 0.0024(10) 0.0041(10) -0.0010(11)
O3 0.0401(19) 0.0277(17) 0.0224(16) 0.0099(13) 0.0016(13) -0.0104(14)
O4 0.032(2) 0.0248(17) 0.0192(18) 0.0059(12) 0.0107(15) 0.0016(12)
O5 0.0149(13) 0.0116(12) 0.0134(13) 0.0002(11) 0.0014(10) -0.0004(11)
O6 0.0219(14) 0.0120(13) 0.0170(13) -0.0038(10) 0.0041(11) 0.0018(11)
N1 0.0191(17) 0.0177(17) 0.0121(16) 0.0023(14) 0.0022(13) -0.0016(14)
N2 0.0179(16) 0.0142(16) 0.0150(15) -0.0013(12) 0.0029(12) -0.0016(13)
N3 0.0182(16) 0.0124(15) 0.0108(14) -0.0008(12) 0.0028(12) -0.0009(12)
N4 0.0199(16) 0.0145(16) 0.0091(14) 0.0018(12) 0.0058(12) 0.0004(13)
C1 0.015(2) 0.008(2) 0.009(2) -0.0023(11) 0.0030(16) 0.0013(12)
C2 0.022(2) 0.0182(18) 0.0051(18) 0.0054(15) 0.0000(15) 0.0003(17)
C3 0.013(2) 0.015(2) 0.011(2) -0.0023(12) -0.0009(17) -0.0026(12)
C4 0.0153(19) 0.0169(19) 0.020(2) 0.0026(15) -0.0077(15) 0.0012(15)
C5 0.026(2) 0.014(2) 0.032(2) -0.0033(17) -0.0089(18) 0.0036(17)
C6 0.030(2) 0.026(2) 0.025(2) -0.0088(18) 0.0048(18) 0.0049(18)
C7 0.0171(19) 0.024(2) 0.0154(19) -0.0001(16) 0.0012(15) 0.0010(16)
C8 0.0189(19) 0.0127(18) 0.0112(17) 0.0012(14) 0.0040(14) -0.0010(15)
C9 0.021(2) 0.0146(19) 0.022(2) -0.0011(16) 0.0011(16) -0.0017(15)
O7 0.031(2) 0.079(3) 0.027(2) 0.017(2) 0.0007(15) -0.016(2)

_geom_special_details            
;
 All esds (except the esd in the dihedral angle between two l.s. planes)
 are estimated using the full covariance matrix.  The cell esds are taken
 into account individually in the estimation of esds in distances, angles
 and torsion angles; correlations between esds in cell parameters are only
 used when they are defined by crystal symmetry.  An approximate (isotropic)
 treatment of cell esds is used for estimating esds involving l.s. planes.
;
loop_
_geom_bond_atom_site_label_1
_geom_bond_atom_site_label_2
_geom_bond_distance
_geom_bond_site_symmetry_2
_geom_bond_publ_flag
Pt1 Cl1 2.3382(8) . ?
Pt1 Cl2 2.3216(9) . ?
Pt1 O1 2.015(3) . ?
Pt1 O5 2.012(3) . ?
Pt1 N3 2.037(3) . ?
Pt1 N4 2.044(3) . ?
O1 C1 1.327(5) . ?
O2 C1 1.249(5) . ?
O3 C4 1.229(5) . ?
O4 C7 1.202(5) . ?
O5 C8 1.316(5) . ?
O6 C8 1.216(4) . ?
N1 C1 1.336(5) . ?
N1 C2 1.449(5) . ?
N2 C3 1.468(5) . ?
N2 C4 1.372(5) . ?
N2 C7 1.393(5) . ?
C2 C3 1.507(6) . ?
C4 C5 1.491(6) . ?
C5 C6 1.529(6) . ?
C6 C7 1.507(6) . ?
C8 C9 1.506(5) . ?

loop_
_geom_angle_atom_site_label_1
_geom_angle_atom_site_label_2
_geom_angle_atom_site_label_3
_geom_angle
_geom_angle_site_symmetry_1
_geom_angle_site_symmetry_3
_geom_angle_publ_flag
Cl2 Pt1 Cl1 91.06(3) . . ?
O1 Pt1 Cl1 87.82(8) . . ?
O1 Pt1 Cl2 93.64(8) . . ?
O1 Pt1 N3 95.79(12) . . ?
O1 Pt1 N4 84.48(12) . . ?
O5 Pt1 Cl1 87.64(8) . . ?
O5 Pt1 Cl2 86.36(8) . . ?
O5 Pt1 O1 175.46(10) . . ?
O5 Pt1 N3 88.75(12) . . ?
O5 Pt1 N4 95.50(12) . . ?
N3 Pt1 Cl1 176.36(9) . . ?
N3 Pt1 Cl2 88.22(9) . . ?
N3 Pt1 N4 92.20(12) . . ?
N4 Pt1 Cl1 88.64(9) . . ?
N4 Pt1 Cl2 178.10(9) . . ?
C1 O1 Pt1 124.2(2) . . ?
C8 O5 Pt1 120.8(2) . . ?
C1 N1 C2 121.8(3) . . ?
C4 N2 C3 124.0(3) . . ?
C4 N2 C7 112.5(3) . . ?
C7 N2 C3 123.5(3) . . ?
O1 C1 N1 112.6(3) . . ?
O2 C1 O1 125.0(4) . . ?
O2 C1 N1 122.4(4) . . ?
N1 C2 C3 112.4(3) . . ?
N2 C3 C2 112.4(3) . . ?
O3 C4 N2 123.2(4) . . ?
O3 C4 C5 127.2(4) . . ?
N2 C4 C5 109.7(3) . . ?
C4 C5 C6 104.6(3) . . ?
C7 C6 C5 105.0(3) . . ?
O4 C7 N2 124.5(4) . . ?
O4 C7 C6 127.5(4) . . ?
N2 C7 C6 108.0(3) . . ?
O5 C8 C9 112.9(3) . . ?
O6 C8 O5 125.0(3) . . ?
O6 C8 C9 122.1(3) . . ?

loop_
_geom_hbond_atom_site_label_D
_geom_hbond_atom_site_label_H
_geom_hbond_atom_site_label_A
_geom_hbond_distance_DH
_geom_hbond_distance_HA
_geom_hbond_distance_DA
_geom_hbond_angle_DHA
_geom_hbond_site_symmetry_A
N1 H1 O6 0.88 2.06 2.847(4) 148.9 4
N3 H3A Cl1 0.91 2.79 3.487(3) 134.7 4_545
N3 H3A O2 0.91 2.65 3.107(4) 111.8 7_566
N3 H3B O3 0.91 2.09 2.994(4) 173.8 7_566
N3 H3C Cl1 0.91 2.98 3.688(3) 135.7 6_576
N3 H3C O2 0.91 1.94 2.694(4) 139.6 .
N4 H4A O2 0.91 1.99 2.885(4) 168.6 6_575
N4 H4B Cl2 0.91 2.79 3.354(3) 121.5 6_575
N4 H4B O6 0.91 2.09 2.798(4) 134.0 .
N4 H4C Cl1 0.91 2.41 3.274(3) 157.6 4_545
O7 H7A Cl2 0.87 2.83 3.367(4) 121.8 7_566
O7 H7A O5 0.87 2.62 3.273(5) 132.6 7_566
O7 H7B O3 0.87 2.50 3.174(6) 134.9 .

loop_
_geom_torsion_atom_site_label_1
_geom_torsion_atom_site_label_2
_geom_torsion_atom_site_label_3
_geom_torsion_atom_site_label_4
_geom_torsion
_geom_torsion_site_symmetry_1
_geom_torsion_site_symmetry_2
_geom_torsion_site_symmetry_3
_geom_torsion_site_symmetry_4
_geom_torsion_publ_flag
Pt1 O1 C1 O2 -2.2(5) . . . . ?
Pt1 O1 C1 N1 177.3(2) . . . . ?
Pt1 O5 C8 O6 -2.1(5) . . . . ?
Pt1 O5 C8 C9 178.8(2) . . . . ?
O3 C4 C5 C6 177.5(4) . . . . ?
N1 C2 C3 N2 -56.6(4) . . . . ?
N2 C4 C5 C6 -2.6(4) . . . . ?
C1 N1 C2 C3 147.0(3) . . . . ?
C2 N1 C1 O1 174.0(3) . . . . ?
C2 N1 C1 O2 -6.4(6) . . . . ?
C3 N2 C4 O3 0.9(6) . . . . ?
C3 N2 C4 C5 -179.0(3) . . . . ?
C3 N2 C7 O4 2.1(6) . . . . ?
C3 N2 C7 C6 -178.5(3) . . . . ?
C4 N2 C3 C2 -71.1(5) . . . . ?
C4 N2 C7 O4 -177.4(4) . . . . ?
C4 N2 C7 C6 2.0(4) . . . . ?
C4 C5 C6 C7 3.6(4) . . . . ?
C5 C6 C7 O4 175.9(4) . . . . ?
C5 C6 C7 N2 -3.5(4) . . . . ?
C7 N2 C3 C2 109.5(4) . . . . ?
C7 N2 C4 O3 -179.6(4) . . . . ?
C7 N2 C4 C5 0.4(4) . . . . ?

_shelx_res_file                  
;
TITL joma239p1_C2c in C2/c #15
REM reset to C2/c #15
CELL 0.71073 27.3448 10.1753 12.3345 90 101.3276 90
ZERR 8 0.00457 0.0011 0.0013 0 0.0053 0
LATT 7
SYMM -X,+Y,0.5-Z
SFAC C H Cl N O Pt
UNIT 72 160 16 32 56 8
EQIV $1 0.5-X,-0.5+Y,0.5-Z
EQIV $2 0.5-X,1.5-Y,1-Z
EQIV $3 +X,2-Y,0.5+Z
EQIV $4 +X,2-Y,-0.5+Z
EQIV $5 0.5-X,0.5+Y,0.5-Z

L.S. 4 0 0
PLAN  20
SIZE 0.108 0.212 0.258
TEMP -173.15
HTAB N3 Cl1_$1
HTAB N3 O2_$2
HTAB N3 O3_$2
HTAB N3 Cl1_$3
HTAB N3 O2
HTAB N4 O2_$4
HTAB N4 Cl2_$4
HTAB N4 O6
HTAB N4 Cl1_$1
HTAB N1 O6_$5
HTAB O7 Cl2_$2
HTAB O7 O5_$2
HTAB O7 O3
LIST 6
BOND
CONF
HTAB
fmap 2 50
acta
SHEL 999 0.83
OMIT 2 0 0
REM <olex2.extras>
REM <HklSrc "%.\\joma239p1_C2c.hkl">
REM </olex2.extras>

WGHT    0.036800   20.974400
FVAR       0.04039
PT1   6    0.198342    0.997648    0.285151    11.00000    0.01043    0.00788 =
         0.00527    0.00039    0.00157   -0.00003
CL1   3    0.196057    1.185912    0.175573    11.00000    0.01861    0.01084 =
         0.01138    0.00245    0.00105   -0.00125
CL2   3    0.163908    1.112133    0.414740    11.00000    0.02010    0.01676 =
         0.01191   -0.00402    0.00490    0.00124
O1    5    0.268882    1.046377    0.355490    11.00000    0.01457    0.02018 =
         0.01012    0.00415    0.00085   -0.00396
O2    5    0.272023    0.940475    0.520113    11.00000    0.01945    0.01609 =
         0.00804    0.00244    0.00412   -0.00096
O3    5    0.411532    0.732450    0.627286    11.00000    0.04014    0.02767 =
         0.02240    0.00989    0.00156   -0.01042
O4    5    0.454838    1.014315    0.376150    11.00000    0.03205    0.02481 =
         0.01922    0.00593    0.01074    0.00164
O5    5    0.127749    0.961994    0.207654    11.00000    0.01489    0.01165 =
         0.01335    0.00023    0.00141   -0.00039
O6    5    0.143166    0.754303    0.162676    11.00000    0.02194    0.01204 =
         0.01701   -0.00385    0.00413    0.00176
N1    4    0.338917    1.048786    0.481257    11.00000    0.01913    0.01770 =
         0.01213    0.00234    0.00224   -0.00163
AFIX  43
H1    2    0.352031    1.088871    0.430541    11.00000   -1.20000
AFIX   0
N2    4    0.430830    0.896349    0.515774    11.00000    0.01790    0.01420 =
         0.01497   -0.00128    0.00289   -0.00156
N3    4    0.195613    0.832152    0.376748    11.00000    0.01817    0.01244 =
         0.01081   -0.00082    0.00277   -0.00085
AFIX 137
H3A   2    0.208363    0.763284    0.344258    11.00000   -1.20000
H3B   2    0.163387    0.814716    0.380852    11.00000   -1.20000
H3C   2    0.213870    0.844536    0.446047    11.00000   -1.20000
AFIX   0
N4    4    0.230906    0.899431    0.173337    11.00000    0.01990    0.01446 =
         0.00905    0.00176    0.00583    0.00039
AFIX 137
H4A   2    0.240567    0.958028    0.125917    11.00000   -1.20000
H4B   2    0.208622    0.841873    0.134615    11.00000   -1.20000
H4C   2    0.258031    0.854656    0.209689    11.00000   -1.20000
AFIX   0
C1    1    0.291623    1.007990    0.455572    11.00000    0.01498    0.00841 =
         0.00887   -0.00228    0.00298    0.00135
C2    1    0.369236    1.028858    0.590354    11.00000    0.02172    0.01819 =
         0.00513    0.00536   -0.00004    0.00028
AFIX  23
H2A   2    0.356525    0.951679    0.625129    11.00000   -1.20000
H2B   2    0.366193    1.106623    0.636808    11.00000   -1.20000
AFIX   0
C3    1    0.423425    1.007298    0.586884    11.00000    0.01305    0.01459 =
         0.01112   -0.00226   -0.00086   -0.00261
AFIX  23
H3D   2    0.437054    1.088071    0.559288    11.00000   -1.20000
H3E   2    0.442184    0.990722    0.662819    11.00000   -1.20000
AFIX   0
C4    1    0.424603    0.767191    0.541843    11.00000    0.01531    0.01687 =
         0.01992    0.00260   -0.00773    0.00120
C5    1    0.436007    0.680930    0.452261    11.00000    0.02629    0.01410 =
         0.03246   -0.00330   -0.00888    0.00359
AFIX  23
H5A   2    0.406979    0.625062    0.421274    11.00000   -1.20000
H5B   2    0.464992    0.623688    0.480451    11.00000   -1.20000
AFIX   0
C6    1    0.447764    0.776121    0.364975    11.00000    0.03002    0.02647 =
         0.02456   -0.00877    0.00480    0.00485
AFIX  23
H6A   2    0.481359    0.758778    0.349529    11.00000   -1.20000
H6B   2    0.422888    0.767787    0.295229    11.00000   -1.20000
AFIX   0
C7    1    0.445480    0.910818    0.414502    11.00000    0.01706    0.02389 =
         0.01539   -0.00011    0.00120    0.00100
C8    1    0.114838    0.846231    0.163701    11.00000    0.01892    0.01275 =
         0.01120    0.00121    0.00395   -0.00101
C9    1    0.060277    0.837906    0.111608    11.00000    0.02082    0.01465 =
         0.02201   -0.00111    0.00110   -0.00174
AFIX 137
H9A   2    0.055835    0.856211    0.032270    11.00000   -1.50000
H9B   2    0.041621    0.902602    0.146141    11.00000   -1.50000
H9C   2    0.047880    0.749487    0.122526    11.00000   -1.50000
AFIX   6

O7    5    0.459234    0.447319    0.659778    11.00000    0.03128    0.07902 =
         0.02691    0.01664    0.00071   -0.01614
H7A   2    0.436504    0.418410    0.694108    11.00000   -1.50000
H7B   2    0.446484    0.507661    0.612609    11.00000   -1.50000
AFIX   0
HKLF 4

REM  joma239p1_C2c in C2/c #15
REM R1 =  0.0241 for    2858 Fo > 4sig(Fo)  and  0.0263 for all    3089 data
REM    214 parameters refined using      0 restraints

END

WGHT      0.0368     20.9743

REM Instructions for potential hydrogen bonds
HTAB N1 O6_$5
HTAB N3 Cl1_$1
HTAB N3 O2_$2
HTAB N3 O3_$2
HTAB N3 Cl1_$3
HTAB N3 O2
HTAB N4 O2_$4
HTAB N4 Cl2_$4
HTAB N4 O6
HTAB N4 Cl1_$1
HTAB C3 O4_$3
HTAB C5 Cl1_$1
HTAB C5 O5_$1
HTAB C9 O7_$5
HTAB C9 O4_$1
HTAB O7 Cl2_$2
HTAB O7 O5_$2
HTAB O7 O3

REM Highest difference peak  2.374,  deepest hole -1.280,  1-sigma level  0.157
Q1    1   0.1621  1.0002  0.2666  11.00000  0.05    2.37
Q2    1   0.2336  0.9993  0.3062  11.00000  0.05    2.25
Q3    1   0.1986  0.8179  0.1799  11.00000  0.05    1.22
Q4    1   0.4018  1.0010  0.6393  11.00000  0.05    0.99
Q5    1   0.1607  0.8924  0.4152  11.00000  0.05    0.93
Q6    1   0.2012  1.0794  0.2901  11.00000  0.05    0.84
Q7    1   0.1999  0.9267  0.2798  11.00000  0.05    0.74
Q8    1   0.2429  1.0718  0.3245  11.00000  0.05    0.67
Q9    1   0.1996  1.1782  0.3812  11.00000  0.05    0.63
Q10   1   0.1614  1.1824  0.1621  11.00000  0.05    0.58
Q11   1   0.2415  1.0759  0.2452  11.00000  0.05    0.56
Q12   1   0.1553  0.9020  0.2445  11.00000  0.05    0.55
Q13   1   0.1566  1.0796  0.3137  11.00000  0.05    0.54
Q14   1   0.2472  0.9381  0.3820  11.00000  0.05    0.51
Q15   1   0.5000  0.4588  0.7500  10.50000  0.05    0.51
Q16   1   0.2371  1.0981  0.1639  11.00000  0.05    0.51
Q17   1   0.1229  1.1087  0.4083  11.00000  0.05    0.46
Q18   1   0.4343  1.0945  0.5208  11.00000  0.05    0.45
Q19   1   0.1219  1.0506  0.2145  11.00000  0.05    0.44
Q20   1   0.1543  1.0549  0.1875  11.00000  0.05    0.44
;
_shelx_res_checksum              2948
